# Supplementary material for: NRF2 Regulates Viability, Proliferation, Resistance to Oxidative Stress, and Differentiation of Murine Myoblasts and Muscle Satellite Cells
Source: Cells. 2022 Oct 21;11(20):3321. doi: 10.3390/cells11203321 (PMC9600498; doi:10.3390/cells11203321)
Supplement: Supplementary file 1 [file cells-11-03321-s001.zip]

Archive with 1 entries (1 files):
- cells-1951548-supplementary.pdf
